# Supplementary material for: Untargeted metabolic analysis in serum samples reveals metabolic signature in children with congenital heart failure on enalapril therapy
Source: Front Pediatr. 2025 Apr 28;13:1530063. doi: 10.3389/fped.2025.1530063 (PMC12066549; doi:10.3389/fped.2025.1530063)
Supplement: Supplementary Table S1 — Important features for distinguishing responders from non-responders. [file Table1.csv]

,"t.stat","p.value","-log10(p)","FDR"
Oleic acid	-3.6335	0.00055802	3.2533	0.90899
L-Arginine	-3.1947	0.0021738	2.6628	0.90899
Prostaglandin F2a	-3.0333	0.0034924	2.4569	0.90899
3-Fucosyllactose	2.9437	0.0045143	2.3454	0.90899
""4-{[4-(Diethylamino)phenyl](2,4-disulfophenyl)methylene}-N,N-diethyl-2,5-cyclohexadien-1-iminium"",-2.9106,0.0049581,2.3047,0.90899
CE(12:0)	-2.8821	0.0053722	2.2698	0.90899
Cyanosulfurous acid anion	2.8338	0.006147	2.2113	0.90899
Purine	-2.8032	0.0066888	2.1747	0.90899
Dithionous acid	-2.793	0.0068795	2.1624	0.90899
L-Glutamine	-2.7786	0.0071568	2.1453	0.90899
DG(15:0/18:1(11Z)/0:0)	-2.7723	0.0072812	2.1378	0.90899
Hawkinsin	-2.7334	0.0080964	2.0917	0.90899
Hypoxanthine	-2.7	0.0088601	2.0526	0.90899
N-a-Acetylcitrulline	2.6796	0.0093596	2.0287	0.90899
Dynorphin B (10-13)	-2.6668	0.0096853	2.0139	0.90899
""LysoPC(18:3(6Z,9Z,12Z))"",-2.6581,0.0099143,2.0037,0.90899
cis-2-Methylaconitate	2.6339	0.010574	1.9758	0.90899
Arachidonic acid	-2.6303	0.010674	1.9717	0.90899
Eicosadienoic acid	-2.6135	0.011158	1.9524	0.90899
Mevalonic acid-5P	2.6097	0.011272	1.948	0.90899
""N-Acetylgalactosamine 4,6-disulfate"",2.5862,0.011989,1.9212,0.90899
L-beta-aspartyl-L-alanine	-2.5849	0.01203	1.9197	0.90899
Beta-Citryl-L-glutamic acid	2.5625	0.012757	1.8942	0.90899
Tryptamine	-2.4694	0.016211	1.7902	0.90899
Barium	2.4692	0.016223	1.7899	0.90899
DL-2-Aminooctanoic acid	-2.4648	0.016404	1.785	0.90899
Neurosporene	-2.4451	0.017245	1.7633	0.90899
""11beta,20-Dihydroxy-3-oxopregn-4-en-21-oic acid"",-2.4385,0.017533,1.7561,0.90899
Hydroxyphenylacetylglycine	-2.436	0.017645	1.7534	0.90899
Ureidopropionic acid	-2.433	0.017778	1.7501	0.90899
7-Ketocholesterol	-2.4314	0.01785	1.7484	0.90899
L-Histidine	-2.4312	0.01786	1.7481	0.90899
Hexacosanoic acid	-2.419	0.018418	1.7348	0.90899
L-Threonine	-2.3883	0.019886	1.7014	0.90899
Pyridinoline	2.3648	0.021083	1.6761	0.90899
Cytidine	2.3377	0.022541	1.647	0.90899
Stearic acid	-2.3356	0.022657	1.6448	0.90899
Indole-3-acetic-acid-O-glucuronide	-2.3084	0.024221	1.6158	0.90899
9'-Carboxy-gamma-tocotrienol	-2.3035	0.024512	1.6106	0.90899
""MG(0:0/20:5(5Z,8Z,11Z,14Z,17Z)/0:0)"",-2.2945,0.02505,1.6012,0.90899
Cysteinyl-Tyrosine	2.2904	0.025305	1.5968	0.90899
Hexadecanedioic acid	2.2885	0.025421	1.5948	0.90899
L-Acetylcarnitine	-2.2878	0.025462	1.5941	0.90899
Glucosamine-1P	-2.2823	0.025804	1.5883	0.90899
Tauroursodeoxycholic acid	2.281	0.025889	1.5869	0.90899
L-Lysine	-2.2632	0.027024	1.5682	0.90899
2-Hydroxyenterodiol	-2.2467	0.028116	1.5511	0.90899
S-Adenosylmethionine	-2.2334	0.029023	1.5373	0.90899
Estradiol-17beta 3-sulfate	2.2327	0.029076	1.5365	0.90899
Glucosylgalactosyl hydroxylysine	-2.2319	0.029131	1.5356	0.90899
Cholesteryl acetate	-2.2233	0.029733	1.5268	0.90899
Equol	-2.2215	0.029864	1.5249	0.90899
Sterol	-2.2194	0.030008	1.5228	0.90899
8-Chloroxanthine	2.2094	0.030731	1.5124	0.90899
Hypotaurine	-2.1911	0.032091	1.4936	0.90899
""N6,N6,N6-Trimethyl-L-lysine"",-2.1787,0.033044,1.4809,0.90899
Allantoic acid	-2.1785	0.033061	1.4807	0.90899
""3-Hydroxy-2-methylpyridine-4,5-dicarboxylate"",2.1709,0.033652,1.473,0.90899
Spermine dialdehyde	-2.1557	0.034875	1.4575	0.90899
""Glyceric acid 1,3-biphosphate"",-2.1469,0.035596,1.4486,0.90899
Asymmetric dimethylarginine	-2.1386	0.036292	1.4402	0.90899
5-Hydroxy-1-(4-sulfophenyl)-4-[(E)-(4-sulfophenyl)diazenyl]-1H-pyrazole-3-carboxylic acid	-2.131	0.036939	1.4325	0.90899
LysoPC(22:1(13Z))	2.1287	0.037134	1.4302	0.90899
Phosphoadenosine phosphosulfate	-2.1287	0.037137	1.4302	0.90899
Alanyl-Proline	-2.1254	0.037422	1.4269	0.90899
Dityrosine	-2.1246	0.037487	1.4261	0.90899
NTP	-2.1198	0.037904	1.4213	0.90899
11-Oxo-androsterone glucuronide	-2.1138	0.038431	1.4153	0.90899
7-Methylguanosine 5'-phosphate	-2.1099	0.038786	1.4113	0.90899
Tricosanoylglycine	2.1065	0.039089	1.4079	0.90899
2-(a-Hydroxyethyl)thiamine diphosphate	-2.0935	0.040271	1.395	0.90899
Citrulline	-2.0846	0.041103	1.3861	0.90899
""5,6-Epoxy-8,11,14-eicosatrienoic acid"",-2.0794,0.041588,1.381,0.90899
3-Methyluric acid	2.0734	0.042166	1.375	0.90899
Hydroxyprolyl-Methionine	2.0705	0.042446	1.3722	0.90899
20-Hydroxy-leukotriene E4	2.0703	0.042464	1.372	0.90899
Glutaminyl-Glutamate	-2.0608	0.043392	1.3626	0.90899
2-Phosphoglyceric acid	2.0587	0.043601	1.3605	0.90899
Barbituric acid	2.0563	0.043836	1.3582	0.90899
Ergothioneine	2.055	0.043961	1.3569	0.90899
3-Sulfinoalanine	-2.0515	0.044312	1.3535	0.90899
Epinephrine sulfate	-2.0406	0.045423	1.3427	0.90899
Glutaminyl-Histidine	-2.0362	0.045873	1.3384	0.90899
5'-Methoxy-O-desmethylangolensin	2.0349	0.046003	1.3372	0.90899
(S)-Ureidoglycolic acid	-2.0346	0.046039	1.3369	0.90899
""DG(14:0/20:2(11Z,14Z)/0:0)"",-2.0323,0.04628,1.3346,0.90899
Pyrrole-2-carboxylic acid	2.0312	0.046388	1.3336	0.90899
Histidylproline diketopiperazine	2.0274	0.04679	1.3298	0.90899
Dimethyldisulfide	2.0246	0.047086	1.3271	0.90899
Tetragastrin	2.0169	0.047904	1.3196	0.90899
Vitexin 6''-(3-hydroxy-3-methylglutarate)	-2.0133	0.048297	1.3161	0.90899
dCMP	2.0052	0.049171	1.3083	0.90899
""14,15-DiHETrE"",-2.0024,0.049483,1.3055,0.90899
L-Methionine	-1.9978	0.049993	1.3011	0.90899
