# Supplementary material for: Untargeted metabolic analysis in serum samples reveals metabolic signature in children with congenital heart failure on enalapril therapy
Source: Front Pediatr. 2025 Apr 28;13:1530063. doi: 10.3389/fped.2025.1530063 (PMC12066549; doi:10.3389/fped.2025.1530063)
Supplement: Supplemetary Table S2 — Important features for distinguishing patients from controls. [file Table2.csv]

	t.stat	p.value	-log10(p)	FDR
Glucosylsphingosine	-26.467	1.8698e-51	50.728	3.4031e-48
Tuftsin	-16.474	2.2389e-32	31.65	1.52e-29
Aldosterone	16.452	2.5055e-32	31.601	1.52e-29
Citramalic acid	16.313	5.0356e-32	31.298	2.2912e-29
Desmosine	13.788	2.3728e-26	25.625	8.6372e-24
L-Cysteinylglycine disulfide	-13.48	1.222e-25	24.913	3.7066e-23
Riboflavin reduced	13.275	3.6484e-25	24.438	9.4859e-23
Sulfolithocholylglycine	12.897	2.7764e-24	23.557	6.3164e-22
Eicosane	-12.837	3.842e-24	23.415	7.7695e-22
LysoPC(22:0)	-12.389	4.3325e-23	22.363	7.8851e-21
Docosatrienoic acid	-12.357	5.1424e-23	22.289	8.5083e-21
Palmitoleoyl Ethanolamide	-11.922	5.4703e-22	21.262	8.2966e-20
Deoxycorticosterone	11.641	2.5293e-21	20.597	3.541e-19
3-Oxotetradecanoic acid glycerides	-11.618	2.8639e-21	20.543	3.723e-19
Monoethyl malonic acid	11.577	3.588e-21	20.445	4.3534e-19
Dihydroceramide	-11.529	4.6511e-21	20.332	5.261e-19
lysoPC(6:0)	11.519	4.9141e-21	20.309	5.261e-19
5beta-Coprostanol	-11.493	5.6683e-21	20.247	5.7312e-19
Riboflavin	11.358	1.1866e-20	19.926	1.1367e-18
Retinyl beta-glucuronide	11.329	1.3925e-20	19.856	1.2672e-18
""Inositol 1,3,4,5-tetraphosphate""	-11.077	5.5108e-20	19.259	4.776e-18
N-Oleoylethanolamine	-11.05	6.3987e-20	19.194	5.2935e-18
N-Acetyl-leukotriene E4	-10.965	1.0184e-19	18.992	8.0583e-18
Ferulic acid 4-O-glucuronide	10.86	1.8118e-19	18.742	1.3739e-17
D-Glucosaminide	10.504	1.2692e-18	17.896	9.2401e-17
Estriol-17-glucuronide	10.459	1.6259e-18	17.789	1.1382e-16
Asparaginyl-Tryptophan	10.016	1.8379e-17	16.736	1.2389e-15
20-Carboxy-leukotriene B4	-9.957	2.5371e-17	16.596	1.6491e-15
CPA(18:0/0:0)	9.9367	2.8344e-17	16.548	1.7788e-15
3-Sulfodeoxycholic acid	-9.8807	3.8481e-17	16.415	2.3345e-15
Omega-Carboxy-trinor-leukotriene B4	9.8195	5.3761e-17	16.27	3.1563e-15
Phenylalanyl-Threonine	-9.7274	8.8817e-17	16.052	5.0515e-15
2-Oxo-3-hydroxy-4-phosphobutanoic acid	-9.7171	9.3961e-17	16.027	5.1821e-15
8-iso-15-keto-PGE2	9.6061	1.7209e-16	15.764	9.212e-15
""2,5-Diaminopyrimidine nucleoside triphosphate ""	-9.5713	2.08e-16	15.682	1.0816e-14
11-Hydroxyprogesterone 11-glucuronide	9.4431	4.1773e-16	15.379	2.1119e-14
Arginyl-Tryptophan	9.3853	5.7198e-16	15.243	2.8135e-14
Ascorbic acid	-9.3507	6.9004e-16	15.161	3.3049e-14
Glucosamine	9.3183	8.2315e-16	15.085	3.8414e-14
Melanostatin	9.2899	9.6018e-16	15.018	4.3688e-14
trans-Hexadec-2-enoyl carnitine	-9.2601	1.1287e-15	14.947	5.0104e-14
""N-[(3a,5b,7a,12a)-3,12-dihydroxy-24-oxo-7-(sulfooxy)cholan-24-yl]-Glycine""	9.239	1.2655e-15	14.898	5.484e-14
""9-peroxy-5Z,7E,11Z,14Z-eicosatetraenoate""	-9.1141	2.4885e-15	14.604	1.0533e-13
Threonic acid	9.1032	2.6394e-15	14.578	1.0917e-13
Galactaric acid	-9.031	3.9003e-15	14.409	1.5775e-13
Rigin	8.9014	7.8508e-15	14.105	3.1062e-13
3-Hexenedioic acid	8.8614	9.7359e-15	14.012	3.7701e-13
Arginyl-Valine	-8.8098	1.2858e-14	13.891	4.8753e-13
L-Glutamine	-8.7966	1.3798e-14	13.86	5.125e-13
Enkephalin L	8.732	1.9531e-14	13.709	7.1094e-13
D-Urobilinogen	-8.6618	2.8472e-14	13.546	1.016e-12
Tryptophyl-Tyrosine	8.6539	2.9707e-14	13.527	1.0397e-12
3b-Allotetrahydrocortisol	-8.5547	5.0536e-14	13.296	1.7354e-12
Triterpenoid	8.542	5.4067e-14	13.267	1.8223e-12
LysoPC(16:0)	8.4706	7.9174e-14	13.101	2.6199e-12
Retinoyl b-glucuronide	8.4236	1.0173e-13	12.993	3.3062e-12
""14,15-DiHETrE""	8.4017	1.1438e-13	12.942	3.652e-12
D-Pantethine	8.3851	1.2492e-13	12.903	3.9198e-12
Mesoporphyrin IX	8.3206	1.761e-13	12.754	5.4323e-12
""Docosa-4,7,10,13,16-pentaenoyl carnitine""	8.3155	1.8097e-13	12.742	5.4893e-12
N-Heptanoylglycine	-8.3082	1.881e-13	12.726	5.6121e-12
LysoPC(18:0)	8.2765	2.2256e-13	12.653	6.5332e-12
N-Acetylmuramate	7.9825	1.053e-12	11.978	3.0229e-11
Dimethylprotoporphyrin IX dimethyl ester	7.9807	1.063e-12	11.973	3.0229e-11
""(3a,5b,7a)-23-Carboxy-7-hydroxy-24-norcholan-3-yl-b-D-Glucopyranosiduronic acid""	7.8531	2.0766e-12	11.683	5.8144e-11
""LysoPC(20:3(5Z,8Z,11Z))""	7.7895	2.897e-12	11.538	7.9886e-11
L-Arginine	-7.77	3.2069e-12	11.494	8.7114e-11
L-Cysteine	-7.7455	3.6455e-12	11.438	9.7572e-11
6-Dehydrotestosterone glucuronide	7.7327	3.8967e-12	11.409	1.0278e-10
12-Hydroxy-13-O-D-glucuronoside-octadec-9Z-enoate	7.7065	4.4665e-12	11.35	1.1613e-10
Betaine	-7.6926	4.8006e-12	11.319	1.2306e-10
Isepamicin	7.6266	6.766e-12	11.17	1.7103e-10
Sulfolithocholic acid	7.5589	9.6111e-12	11.017	2.3962e-10
3-Dehydroquinate	7.5067	1.2596e-11	10.9	3.0979e-10
""LysoPE(0:0/24:6(6Z,9Z,12Z,15Z,18Z,21Z))""	7.4388	1.7872e-11	10.748	4.337e-10
Lithocholate 3-O-glucuronide	7.3774	2.4511e-11	10.611	5.8696e-10
Prostaglandin PGE2 1-glyceryl ester	7.3063	3.5302e-11	10.452	8.3441e-10
Behenoylglycine	-7.2911	3.8153e-11	10.418	8.9023e-10
Asparaginyl-Asparagine	7.2328	5.139e-11	10.289	1.1839e-09
Alanyl-Isoleucine	-7.2254	5.3368e-11	10.273	1.2141e-09
Alanyl-Serine	-7.194	6.2631e-11	10.203	1.4073e-09
2'-Deoxyinosine triphosphate	-7.1481	7.9122e-11	10.102	1.7561e-09
CPA(18:1(11Z)/0:0)	7.1449	8.039e-11	10.095	1.7628e-09
Adenosine triphosphate	-7.0838	1.0961e-10	9.9601	2.375e-09
Geranylfarnesyl diphosphate	7.061	1.23e-10	9.9101	2.6336e-09
""3a,16b-Dihydroxyandrostenone""	-7.028	1.4537e-10	9.8375	3.0764e-09
Pristanoylglycine	-7.0033	1.6467e-10	9.7834	3.4448e-09
Isoleucyl-Isoleucine	-6.8916	2.8863e-10	9.5397	5.9694e-09
""2-(3,4-Dihydroxybenzoyloxy)-4,6-dihydroxybenzoate""	-6.8845	2.9916e-10	9.5241	6.1178e-09
4-Oxo-13-cis-retinoate	6.8733	3.1641e-10	9.4998	6.3985e-09
Taurolithocholic acid 3-sulfate	6.8498	3.5596e-10	9.4486	7.1191e-09
Dodecanoylcarnitine	-6.8436	3.6716e-10	9.4351	7.2635e-09
Oleoyl glycine	-6.8339	3.8533e-10	9.4142	7.5408e-09
Phenylalanylphenylalanine	-6.8159	4.2145e-10	9.3753	8.16e-09
Tricosanoylglycine	-6.7745	5.1818e-10	9.2855	9.9273e-09
""LysoPE(0:0/22:4(7Z,10Z,13Z,16Z))""	6.757	5.6519e-10	9.2478	1.0715e-08
Glycylprolylhydroxyproline	-6.7396	6.1636e-10	9.2102	1.1565e-08
Uridine diphosphate glucose	6.7085	7.1934e-10	9.1431	1.3359e-08
Heptadecanoyl carnitine	-6.7028	7.3979e-10	9.1309	1.36e-08
""LysoPE(0:0/20:5(5Z,8Z,11Z,14Z,17Z))""	6.6825	8.1794e-10	9.0873	1.4887e-08
11-Oxo-androsterone glucuronide	6.6409	1.0047e-09	8.998	1.8105e-08
Leukotriene B4 ethanolamide	6.6137	1.1492e-09	8.9396	2.0505e-08
Pentosidine	6.5686	1.4349e-09	8.8432	2.5355e-08
""LysoPE(0:0/18:4(6Z,9Z,12Z,15Z))""	6.5501	1.5715e-09	8.8037	2.7502e-08
Isobutyryl-L-carnitine	-6.528	1.7513e-09	8.7566	3.0357e-08
Propionylcarnitine	-6.4858	2.1531e-09	8.6669	3.6969e-08
Glycyl-Phenylalanine	-6.464	2.3948e-09	8.6207	4.0734e-08
trans-2-Dodecenoylcarnitine	-6.419	2.9829e-09	8.5254	5.0267e-08
Palmitoyl glucuronide	6.3828	3.556e-09	8.449	5.9375e-08
3-Hydroxyhexadecanoylcarnitine	-6.3799	3.6069e-09	8.4429	5.9678e-08
Epsilon-(gamma-Glutamyl)-lysine	6.3666	3.8467e-09	8.4149	6.3071e-08
Leukotriene E4	6.3544	4.0806e-09	8.3893	6.631e-08
""Galactose-beta-1,4-xylose""	6.3458	4.2545e-09	8.3711	6.8524e-08
Taurocholic acid	6.2924	5.5069e-09	8.2591	8.7538e-08
Cholic acid glucuronide	-6.2915	5.5312e-09	8.2572	8.7538e-08
Aldosterone 18-glucuronide	-6.1967	8.7262e-09	8.0592	1.3691e-07
1-Phenyl-5-propyl-1H-pyrazole	-6.1509	1.0858e-08	7.9642	1.6891e-07
Hexacosanoyl carnitine	-6.1206	1.2547e-08	7.9014	1.9353e-07
""12,20-Dioxo-leukotriene B4""	6.1151	1.2884e-08	7.89	1.9705e-07
Cervonyl carnitine	6.1088	1.3272e-08	7.8771	2.0129e-07
Dopamine 4-sulfate	6.107	1.3388e-08	7.8733	2.0137e-07
""LysoPC(22:6(4Z,7Z,10Z,13Z,16Z,19Z))""	6.1032	1.3629e-08	7.8655	2.0332e-07
Endomorphin-2	6.0875	1.4691e-08	7.8329	2.1738e-07
Inosine	-6.0161	2.0602e-08	7.6861	3.0239e-07
L-Proline	-6.0123	2.0969e-08	7.6784	3.0531e-07
10-Nitrolinoleic acid	-5.9897	2.3328e-08	7.6321	3.3695e-07
Cholesterol glucuronide	-5.8937	3.6614e-08	7.4364	5.247e-07
Pentigetide	5.8728	4.0375e-08	7.3939	5.7408e-07
""CPA(18:2(9Z,12Z)/0:0)""	5.8299	4.9309e-08	7.3071	6.9568e-07
Ureidopropionic acid	-5.7276	7.9171e-08	7.1014	1.1084e-06
19-Hydroxy-PGE2	-5.6966	9.1298e-08	7.0395	1.2684e-06
2-Methylbutyroylcarnitine	-5.689	9.4577e-08	7.0242	1.304e-06
Stearoylcarnitine	-5.6725	1.02e-07	6.9914	1.3958e-06
7-Hydroxy-6-methyl-8-ribityl lumazine	5.667	1.0458e-07	6.9805	1.4183e-06
""4a-Carboxy-4b-methyl-5a-cholesta-8,24-dien-3b-ol""	-5.6658	1.052e-07	6.978	1.4183e-06
7-Aminomethyl-7-carbaguanine	-5.6492	1.1349e-07	6.945	1.5188e-06
Molybdate	5.6202	1.2957e-07	6.8875	1.7213e-06
2-Octenedioic acid	5.585	1.5209e-07	6.8179	2.0059e-06
L-Lysine	-5.5777	1.5727e-07	6.8034	2.0592e-06
Deoxyadenosine triphosphate	-5.5408	1.8591e-07	6.7307	2.4168e-06
Testosterone glucuronide	5.5385	1.8788e-07	6.7261	2.4251e-06
Sinapinic acid-O-sulphate	-5.4698	2.5615e-07	6.5915	3.283e-06
Arginyl-Glutamine	5.3633	4.1265e-07	6.3844	5.2519e-06
""10,11-Dihydro-12R-hydroxy-leukotriene E4""	-5.3124	5.1715e-07	6.2864	6.5363e-06
Glycocholic acid	-5.2704	6.2255e-07	6.2058	7.814e-06
L-Phenylalanine	-5.2424	7.0416e-07	6.1523	8.7779e-06
Glutamyl-Methionine	-5.201	8.446e-07	6.0734	1.0457e-05
Glycerophosphocholine	5.1897	8.872e-07	6.052	1.091e-05
Norepinephrine sulfate	5.1205	1.1993e-06	5.9211	1.4649e-05
16-a-Hydroxypregnenolone	-5.1129	1.2394e-06	5.9068	1.4951e-05
Deoxycholic acid glycine conjugate	-5.1127	1.2405e-06	5.9064	1.4951e-05
3-Hydroxyhexadecadienoylcarnitine	-5.0956	1.3357e-06	5.8743	1.5993e-05
N-Acetylornithine	-5.0806	1.4252e-06	5.8461	1.6954e-05
DG(14:0/20:0/0:0)	5.0767	1.4495e-06	5.8388	1.713e-05
Ribose-1-arsenate	5.0746	1.4624e-06	5.8349	1.7172e-05
N-Methylethanolaminium phosphate	-5.0654	1.5216e-06	5.8177	1.7752e-05
(22Alpha)-hydroxy-campest-4-en-3-one	-5.0393	1.703e-06	5.7688	1.9742e-05
13S-hydroxyoctadecadienoic acid	-5.0084	1.944e-06	5.7113	2.2393e-05
Phosphoserine	5.0024	1.9943e-06	5.7002	2.2827e-05
Leukotriene B4 dimethylamide	-4.9619	2.3712e-06	5.625	2.6972e-05
""LysoPE(0:0/20:2(11Z,14Z))""	-4.9399	2.6035e-06	5.5844	2.9431e-05
1-Methylhistamine	-4.9066	2.9977e-06	5.5232	3.3678e-05
Adenosine tetraphosphate	4.8975	3.1159e-06	5.5064	3.4791e-05
N(6)-(Octanoyl)lysine	-4.89	3.2167e-06	5.4926	3.5697e-05
LysoPE(0:0/14:0)	-4.8789	3.3697e-06	5.4724	3.7168e-05
5-Hydroxytryptophol	-4.8558	3.7146e-06	5.4301	4.0727e-05
""LysoPE(0:0/20:4(5Z,8Z,11Z,14Z))""	-4.8541	3.7416e-06	5.4269	4.0777e-05
Creatine	-4.8359	4.0378e-06	5.3939	4.3743e-05
Pristanal	4.8283	4.1688e-06	5.38	4.4895e-05
Guanidinosuccinic acid	-4.7845	5.0071e-06	5.3004	5.3606e-05
Alanyl-Glutamate	-4.756	5.6365e-06	5.249	5.9991e-05
L-beta-aspartyl-L-phenylalanine	-4.7514	5.7444e-06	5.2408	6.0784e-05
LysoPC(18:1(9Z))	4.7498	5.7834e-06	5.2378	6.0842e-05
L-Carnitine	-4.7474	5.8422e-06	5.2334	6.1108e-05
Glutamyl-Tyrosine	-4.7041	6.9856e-06	5.1558	7.265e-05
VPGPR Enterostatin	-4.6937	7.2917e-06	5.1372	7.5403e-05
""LysoPC(20:4(5Z,8Z,11Z,14Z))""	4.6895	7.4196e-06	5.1296	7.6292e-05
Phytoene	4.6875	7.4815e-06	5.126	7.6496e-05
LysoPC(P-18:0)	4.677	7.8125e-06	5.1072	7.9435e-05
13'-Hydroxy-alpha-tocotrienol	-4.637	9.2039e-06	5.036	9.3061e-05
Alpha-Linolenoyl ethanolamide	-4.6255	9.6476e-06	5.0156	9.7009e-05
4-hydroxybenzoic acid-4-O-sulphate	-4.6204	9.851e-06	5.0065	9.851e-05
Chenodeoxycholic acid sulfate	4.6136	1.0127e-05	4.9945	0.00010071
Presqualene diphosphate	-4.5974	1.0817e-05	4.9659	0.00010699
Cysteinylglycine	-4.5953	1.0907e-05	4.9623	0.00010731
Phenethylamine glucuronide	4.5792	1.1645e-05	4.9339	0.00011394
""2,3-Dinor-6-keto-prostaglandin F1 a""	4.5123	1.5257e-05	4.8165	0.00014849
5'-Carboxy-gamma-chromanol	4.4903	1.6665e-05	4.7782	0.00016111
LysoPC(14:0)	4.4894	1.673e-05	4.7765	0.00016111
Lithocholic acid glycine conjugate	-4.485	1.7023e-05	4.769	0.00016306
Pipecolic acid	-4.4683	1.8204e-05	4.7398	0.00017346
Homovanillic acid sulfate	-4.427	2.146e-05	4.6684	0.00020342
Phosphoadenosine phosphosulfate	-4.4183	2.2209e-05	4.6535	0.00020937
13'-Hydroxy-alpha-tocopherol	4.4171	2.2318e-05	4.6513	0.00020937
6-Phosphogluconic acid	-4.3611	2.7841e-05	4.5553	0.00025985
12-Oxo-20-carboxy-leukotriene B4	4.3256	3.2001e-05	4.4948	0.00029715
Allopregnanolone	-4.3137	3.353e-05	4.4746	0.00030977
Leukotriene D4	4.3023	3.505e-05	4.4553	0.00032218
Adenosine	-4.2513	4.2727e-05	4.3693	0.00039077
2-Arachidonylglycerol	4.2245	4.7386e-05	4.3244	0.00043121
""3b,15b,17a-Trihydroxy-pregnenone""	-4.2218	4.7878e-05	4.3199	0.00043352
Neurine	4.1839	5.5389e-05	4.2566	0.00049905
""LysoPC(22:4(7Z,10Z,13Z,16Z))""	4.1765	5.6987e-05	4.2442	0.00051092
14-HDoHE	4.1574	6.1298e-05	4.2126	0.00054688
Sterol	-4.1508	6.2864e-05	4.2016	0.00055811
N-Acetyl-L-methionine	-4.132	6.7526e-05	4.1705	0.00059659
Acetylphosphate	-4.1265	6.8957e-05	4.1614	0.00060629
2-Methylglutaric acid	4.104	7.5087e-05	4.1244	0.00065701
""24,25,26,27-Tetranor-23-oxo-hydroxyvitamin D3""	4.0644	8.7174e-05	4.0596	0.00075912
Isopentenyladenine-9-N-glucoside	4.0601	8.8573e-05	4.0527	0.00076763
Asparaginyl-Proline	-4.0465	9.324e-05	4.0304	0.00080425
Phosphocreatine	-4.0406	9.529e-05	4.021	0.00081805
2-Isopropylmalic acid	4.0338	9.7755e-05	4.0099	0.00083527
Asparaginyl-Glutamine	4.0294	9.9381e-05	4.0027	0.0008452
Benzoyl phosphate	-4.0238	0.00010149	3.9936	0.0008591
5'-Carboxy-alpha-chromanol	-4.0193	0.0001032	3.9863	0.00086953
2-Phosphoglyceric acid	4.0114	0.00010627	3.9736	0.00089128
12S-HHT	3.9617	0.00012779	3.8935	0.0010669
Prostaglandin E2	-3.9591	0.00012904	3.8893	0.0010724
Alanyl-Threonine	-3.9549	0.00013106	3.8825	0.0010842
Deoxypyridinoline	3.9394	0.00013874	3.8578	0.0011426
3-Dehydroxycarnitine	-3.9232	0.00014728	3.8318	0.0012075
L-Isoleucine	-3.906	0.00015688	3.8044	0.0012719
Biliverdin	3.9054	0.00015718	3.8036	0.0012719
""1,7-Dimethylguanosine""	3.9053	0.00015724	3.8034	0.0012719
Serotonin	-3.9	0.00016032	3.795	0.0012911
p-Cresol glucuronide	3.8823	0.00017102	3.7669	0.0013692
Vinylacetylglycine	3.8815	0.00017152	3.7657	0.0013692
L-Cystine	-3.8779	0.00017382	3.7599	0.0013814
""10,11-dihydro-20-trihydroxy-leukotriene B4""	3.8662	0.00018134	3.7415	0.001435
""LysoPE(0:0/18:3(6Z,9Z,12Z))""	-3.864	0.00018285	3.7379	0.0014406
Farnesol	3.8337	0.00020403	3.6903	0.0016006
Oxalosuccinic acid	-3.8265	0.00020943	3.679	0.0016359
LysoPC(20:1(11Z))	3.8104	0.00022193	3.6538	0.0017261
Lithocholyltaurine	3.8052	0.00022609	3.6457	0.001751
Norophthalmic acid	3.7929	0.0002363	3.6265	0.0018223
L-Acetylcarnitine	-3.7416	0.00028381	3.547	0.0021794
18-Oxocortisol	3.7363	0.00028929	3.5387	0.0022122
Phosphoguanidinoacetate	-3.7274	0.00029855	3.525	0.0022735
""N-[(4E,8E)-1,3-dihydroxyoctadeca-4,8-dien-2-yl]hexadecanamide""	3.7238	0.00030236	3.5195	0.0022929
D-Alanyl-D-alanine	-3.7189	0.00030767	3.5119	0.0023235
Xanthosine 5-triphosphate	3.676	0.00035788	3.4463	0.0026915
Uric acid	-3.6712	0.00036397	3.4389	0.002726
""N-[(3a,5b,7b)-7-hydroxy-24-oxo-3-(sulfooxy)cholan-24-yl]-Glycine""	3.6572	0.00038232	3.4176	0.0028517
""4,8 Dimethylnonanoyl carnitine""	-3.6466	0.00039669	3.4016	0.0029468
Thymidine 5'-triphosphate	-3.6286	0.00042241	3.3743	0.0031251
Galactosylhydroxylysine	3.6197	0.00043577	3.3607	0.0032109
3-Mercaptopyruvic acid	-3.6162	0.00044111	3.3555	0.0032371
4-Nitrophenyl sulfate	-3.611	0.000449	3.3478	0.0032819
3-Methylhistidine	-3.5839	0.00049322	3.307	0.0035839
DG(14:0/18:1(11Z)/0:0)	3.5833	0.00049427	3.306	0.0035839
Thyrotropin releasing hormone	3.5688	0.00051956	3.2844	0.0037524
5-Hydroxy-1-(4-sulfophenyl)-4-[(E)-(4-sulfophenyl)diazenyl]-1H-pyrazole-3-carboxylic acid	-3.5483	0.00055757	3.2537	0.004011
Docosahexaenoic acid	3.5373	0.00057885	3.2374	0.0041477
Estrone sulfate	-3.5313	0.00059097	3.2284	0.0042023
Geranylgeranylcysteine	3.5312	0.00059109	3.2283	0.0042023
Arginyl-Methionine	3.5161	0.00062243	3.2059	0.0044079
Dihydrothymine	-3.4819	0.00069896	3.1556	0.0049306
7-Methylguanosine	-3.4787	0.00070657	3.1508	0.0049512
Prolyl-Valine	-3.4784	0.00070731	3.1504	0.0049512
Molybdenum cofactor (sulfide)	-3.4709	0.00072546	3.1394	0.0050588
Homocitrulline	-3.4542	0.00076736	3.115	0.0053119
""LysoPC(18:2(9Z,12Z))""	-3.4541	0.0007676	3.1149	0.0053119
Aspartyl-Histidine	3.4461	0.00078874	3.1031	0.0054375
Prostaglandin F2a	3.4375	0.0008117	3.0906	0.0055747
Nicotine imine	-3.4336	0.00082242	3.0849	0.0056271
18-Carboxy-dinor-LTE4	-3.43	0.00083234	3.0797	0.0056737
1-Pyrroline	-3.4239	0.00084946	3.0709	0.0057687
Isoxanthopterin	-3.4191	0.00086322	3.0639	0.0058404
Psychosine sulfate	3.416	0.0008722	3.0594	0.0058793
L-Palmitoylcarnitine	-3.4075	0.00089746	3.047	0.0060272
Argininosuccinic acid	3.4006	0.0009183	3.037	0.0061304
3-Indolebutyric acid	-3.4002	0.00091955	3.0364	0.0061304
""2,5-Dichloro-4-oxohex-2-enedioate""	-3.3908	0.00094874	3.0229	0.0063019
Cysteinyl-Glutamate	-3.388	0.00095762	3.0188	0.0063377
Glycyl-Lysine	-3.3855	0.00096542	3.0153	0.0063662
9-Hexadecenoylcholine	-3.3814	0.00097855	3.0094	0.0064295
Homocysteinesulfinic acid	-3.3796	0.00098468	3.0067	0.0064465
D-Ribulose 5-phosphate	-3.3673	0.0010255	2.9891	0.0066895
Histidinyl-Tryptophan	3.366	0.0010298	2.9872	0.006694
2-Furoylglycine	-3.3576	0.001059	2.9751	0.0068589
Hexanoylcarnitine	-3.3376	0.0011307	2.9466	0.0072976
""5-(3',4',5'-Trihydroxyphenyl)-gamma-valerolactone-3'-O-glucuronide""	3.3329	0.0011486	2.9398	0.0073865
Leukotriene E3	3.3237	0.0011835	2.9268	0.0075631
""MG(0:0/20:2(11Z,14Z)/0:0)""	3.3235	0.0011843	2.9265	0.0075631
Valyl-Valine	-3.3123	0.0012285	2.9106	0.0078178
""2-Octaprenyl-3-methyl-6-methoxy-1,4-benzoquinol ""	3.2999	0.0012793	2.893	0.0081127
Arabinonic acid	3.2833	0.0013504	2.8695	0.0085339
Glucosylgalactosyl hydroxylysine	-3.2753	0.0013859	2.8583	0.0087281
L-Urobilinogen	-3.2685	0.0014169	2.8487	0.0088915
7-Sulfocholic acid	3.2674	0.0014217	2.8472	0.0088915
Acetylcysteine	-3.2554	0.0014779	2.8303	0.0092118
N-Acetyl-S-(N-methylcarbamoyl)cysteine	3.2438	0.0015343	2.8141	0.0095305
2-Oxoarginine	-3.231	0.0015986	2.7962	0.0098964
Hydroxyhexanoycarnitine	-3.1937	0.0018011	2.7445	0.011112
Cysteinyl-Cysteine	-3.174	0.0019179	2.7172	0.011792
5-Methylcytosine	3.1698	0.0019433	2.7115	0.011908
4-Hydroxyproline	3.1688	0.0019497	2.71	0.011908
""3a,20b-Pregnanediol""	-3.1661	0.0019665	2.7063	0.01197
Ceramide (d18:1/9Z-18:1)	3.1607	0.0020003	2.6989	0.012135
N-Formyl-L-methionine	-3.1577	0.0020195	2.6948	0.012211
Sofalcone	3.1522	0.0020546	2.6873	0.012382
L-Methionine	-3.1477	0.0020839	2.6811	0.012517
Pyrimidine	3.137	0.0021557	2.6664	0.012906
Creatinine	-3.1306	0.0021995	2.6577	0.013125
S-(2-Methylpropionyl)-dihydrolipoamide-E	3.1262	0.00223	2.6517	0.013263
3-Hexaprenyl-4-hydroxybenzoic acid	3.1159	0.0023029	2.6377	0.013653
""2,6 Dimethylheptanoyl carnitine""	3.1148	0.0023108	2.6362	0.013654
LysoPE(0:0/14:1(9Z))	3.1121	0.0023309	2.6325	0.013729
""LysoPC(18:4(6Z,9Z,12Z,15Z))""	3.1099	0.002347	2.6295	0.013779
4-Hydroxy-2-oxoglutaric acid	3.1088	0.0023548	2.628	0.013781
""Benzo[a]pyrene-9,10-oxide""	-3.095	0.0024581	2.6094	0.014339
Phylloquinol	-3.0913	0.0024865	2.6044	0.014459
""5-(3',4'-Dihydroxyphenyl)-gamma-valerolactone-3'-O-methyl-4'-O-glucuronide""	3.0871	0.0025195	2.5987	0.014603
Leukotriene D5	-3.0828	0.0025533	2.5929	0.014752
APGPR Enterostatin	3.0786	0.0025867	2.5873	0.014898
5a-Androstan-3b-ol	-3.0663	0.0026872	2.5707	0.015401
""Ribose 1,5-bisphosphate""	-3.0658	0.0026915	2.57	0.015401
""3-Hydroxy-2-methyl-[R-(R,S)]-butanoic acid""	-3.0649	0.0026994	2.5687	0.015401
6-Keto-decanoylcarnitine	-3.0626	0.0027184	2.5657	0.015461
Thiamine triphosphate	-3.0571	0.0027653	2.5583	0.015656
N1-Methyl-2-pyridone-5-carboxamide	-3.0565	0.0027699	2.5575	0.015656
Deuteroporphyrin IX	3.0456	0.002865	2.5429	0.016143
""9,12,13-TriHOME""	-3.0428	0.00289	2.5391	0.016205
Uridine triphosphate	-3.0423	0.0028938	2.5385	0.016205
2-Hydroxyestrone-1-S-glutathione	3.0312	0.0029942	2.5237	0.016716
Trimethylammonioacetate	-3.0186	0.0031126	2.5069	0.017324
L-Tyrosine	-3.0154	0.0031433	2.5026	0.017442
""4alpha-Formyl-4beta-methyl-5alpha-cholesta-8,24-dien-3beta-ol""	3.0045	0.0032496	2.4882	0.017977
Uridine diphosphate glucuronic acid	3.0012	0.0032827	2.4838	0.018104
""LysoPC(20:5(5Z,8Z,11Z,14Z,17Z))""	-2.9934	0.0033608	2.4736	0.018479
Dracunculin	2.9727	0.0035794	2.4462	0.019622
9'-Carboxy-gamma-tocotrienol	-2.9683	0.0036266	2.4405	0.019815
TG(10:0/10:0/10:0)[iso]	2.9675	0.0036363	2.4393	0.019815
cis-5-Tetradecenoylcarnitine	-2.9505	0.0038279	2.417	0.020796
2-Aminomuconic acid	-2.9491	0.0038434	2.4153	0.020818
Cysteinyl-Serine	-2.9404	0.0039458	2.4039	0.02131
5-Methyldeoxycytidine	-2.9292	0.0040805	2.3893	0.021972
Arginyl-Proline	-2.9217	0.0041728	2.3796	0.022324
24-Hydroxycalcitriol	-2.9212	0.0041792	2.3789	0.022324
D-Glyceraldehyde 3-phosphate	2.9209	0.0041827	2.3785	0.022324
Glutaminyl-Isoleucine	-2.9156	0.00425	2.3716	0.022617
13'-Hydroxy-gamma-tocopherol	2.9126	0.0042875	2.3678	0.02275
LysoPE(0:0/18:1(11Z))	-2.9105	0.0043144	2.3651	0.022826
Biotin sulfone	2.889	0.0045997	2.3373	0.024259
Isoleucyl-Lysine	-2.8881	0.0046118	2.3361	0.024259
Guanine	-2.887	0.0046272	2.3347	0.024269
Glutaminyl-Threonine	-2.8848	0.004658	2.3318	0.024361
N6-Acetyl-L-lysine	-2.8807	0.0047145	2.3266	0.024562
2-Amino-3-carboxymuconic acid semialdehyde	2.88	0.0047235	2.3257	0.024562
All-trans-retinoic acid	-2.862	0.0049827	2.3025	0.025836
Prostaglandin F1a	2.8468	0.0052093	2.2832	0.026934
LysoPE(0:0/22:1(13Z))	-2.8448	0.0052407	2.2806	0.02702
Choline	2.8387	0.0053354	2.2728	0.02743
""3a,7a,12b-Trihydroxy-5b-cholanoic acid""	2.8332	0.0054209	2.2659	0.027792
DG(15:0/16:0/0:0)	2.83	0.0054727	2.2618	0.027978
DG(14:0/16:0/0:0)	2.8283	0.0055005	2.2596	0.028042
Dopexamine	-2.8253	0.005549	2.2558	0.02821
Kinetensin 4-7	2.815	0.0057178	2.2428	0.028957
Methionyl-Serine	2.8144	0.0057277	2.242	0.028957
3-Sulfopyruvic acid	2.8125	0.0057593	2.2396	0.029036
Putrescine	-2.8094	0.0058112	2.2357	0.029217
Phosphoenolpyruvic acid	2.7997	0.0059772	2.2235	0.029968
""3-Hexaprenyl-4,5-Dihydroxybenzoic acid""	-2.776	0.0064017	2.1937	0.032008
Phosphodimethylethanolamine	-2.7682	0.0065473	2.1839	0.032615
N-Succinyl-2-amino-6-ketopimelate	-2.7676	0.0065588	2.1832	0.032615
Glutaminyl-Lysine	-2.7632	0.0066428	2.1776	0.032861
PGF2a ethanolamide	2.7631	0.0066445	2.1775	0.032861
2-Methyl-1-hydroxypropyl-ThPP	-2.75	0.0068995	2.1612	0.03403
Dynorphin A (6-8)	-2.7483	0.0069313	2.1592	0.034095
""19,20-DiHDPA""	-2.7467	0.0069642	2.1571	0.034164
Prolylhydroxyproline	2.7436	0.0070256	2.1533	0.034372
Stearidonyl carnitine	-2.7295	0.0073152	2.1358	0.035693
alpha-Zearalenol	2.7242	0.0074251	2.1293	0.036133
Spermine	2.7181	0.0075567	2.1217	0.036675
""MG(0:0/20:3(11Z,14Z,17Z)/0:0)""	2.7161	0.0075991	2.1192	0.036783
L-beta-aspartyl-L-alanine	2.7082	0.0077718	2.1095	0.037519
Deoxyhypusine	-2.7045	0.007852	2.105	0.037806
Cholesteryl acetate	2.6982	0.0079941	2.0972	0.038389
Cysteinyl-Methionine	2.6859	0.0082771	2.0821	0.039643
Palmitic acid	2.6826	0.0083543	2.0781	0.039908
""All-trans-13,14-dihydroretinol""	-2.6773	0.0084802	2.0716	0.040403
Biotripyrrin-a	-2.6722	0.0086004	2.0655	0.040869
Resolvin D2	2.6634	0.0088174	2.0547	0.041791
Stigmasterol	-2.6568	0.0089815	2.0467	0.042458
Cyclic GMP	2.6518	0.0091057	2.0407	0.042934
Indole-3-acetic-acid-O-glucuronide	-2.6443	0.0092992	2.0316	0.043733
3-Methoxytyramine	2.6378	0.009469	2.0237	0.044416
""Vitamin K1 2,3-epoxide""	2.6215	0.0099068	2.0041	0.046342
N6-Carbamoyl-L-threonyladenosine	-2.6207	0.0099305	2.003	0.046342
Hydroxyvalerylcarnitine	-2.6168	0.010037	1.9984	0.046643
""2,6-Diamino-4-hydroxy-5-N-methylformamidopyrimidine""	-2.6165	0.010046	1.998	0.046643
Orotic acid	2.6152	0.010082	1.9965	0.046689
""LysoPE(0:0/22:5(4Z,7Z,10Z,13Z,16Z))""	-2.6101	0.010224	1.9904	0.047227
2-Ketobutyric acid	-2.6064	0.01033	1.9859	0.047595
L-Histidine	2.602	0.010455	1.9807	0.047946
""3b,16a-Dihydroxyandrostenone sulfate""	2.6019	0.010458	1.9805	0.047946
Permanganate	-2.5987	0.01055	1.9767	0.048245
3-Methyl-1-hydroxybutyl-ThPP	2.5976	0.010582	1.9754	0.048267
Homolanthionine	-2.5816	0.011059	1.9563	0.050316
""MG(0:0/20:5(5Z,8Z,11Z,14Z,17Z)/0:0)""	-2.5793	0.011128	1.9536	0.050504
N-Nonanoylglycine	-2.5686	0.011457	1.9409	0.051868
I(-)	-2.5541	0.011919	1.9238	0.053726
Hippuric acid	-2.5539	0.011926	1.9235	0.053726
Leucyl-phenylalanine	-2.5471	0.012148	1.9155	0.054593
Glutamyl-Tryptophan	-2.546	0.012186	1.9141	0.054626
Taurocholic acid 3-sulfate	2.5404	0.012371	1.9076	0.055322
""N-Succinyl-L,L-2,6-diaminopimelate""	2.5318	0.012662	1.8975	0.056483
""LysoPE(0:0/18:2(9Z,12Z))""	-2.5287	0.012768	1.8939	0.056814
Citrulline	2.527	0.012828	1.8918	0.056944
Asparaginyl-Isoleucine	-2.5199	0.013075	1.8835	0.0579
2-O-a-L-Fucopyranosyl-galactose	2.5185	0.013124	1.8819	0.057974
CE(10:0)	2.5083	0.01349	1.87	0.059449
N-Acetylgalactosamine	2.5043	0.013636	1.8653	0.059945
""N6,N6,N6-Trimethyl-L-lysine""	-2.4987	0.013841	1.8588	0.060579
Molybdopterin	-2.4985	0.013847	1.8587	0.060579
""Riboflavin cyclic-4',5'-phosphate""	-2.4946	0.013995	1.854	0.061082
PE(P-16:0e/0:0)	2.4878	0.01425	1.8462	0.062021
L-Tryptophan	-2.4871	0.014279	1.8453	0.062021
""9,12-Hexadecadienoylcarnitine""	-2.4783	0.014614	1.8352	0.063326
Uridine	2.4752	0.014737	1.8316	0.063708
Tetrahydrobiopterin	-2.4729	0.014828	1.8289	0.063949
""DG(14:0/18:2(9Z,12Z)/0:0)""	2.4647	0.015154	1.8195	0.065202
Stevenin	-2.4631	0.015217	1.8177	0.065318
5-Acetylamino-6-formylamino-3-methyluracil	2.4622	0.015254	1.8166	0.065323
Octanoylglucuronide	-2.4606	0.015317	1.8148	0.06533
L-isoleucyl-L-proline	-2.4604	0.015327	1.8145	0.06533
S-Adenosylmethioninamine	2.4594	0.015368	1.8134	0.06535
Pregnanediol-3-glucuronide	2.4495	0.015776	1.802	0.06692
Lactosamine	2.4486	0.015811	1.801	0.06692
""6,7-Dimethyl-8-(1-D-ribityl)lumazine""	2.4472	0.015872	1.7994	0.067021
Spermidine	2.4437	0.016017	1.7954	0.06748
""LysoPC(20:2(11Z,14Z))""	-2.439	0.016216	1.79	0.068161
Sphinganine 1-phosphate	2.4332	0.016465	1.7834	0.069048
Medroxyprogesterone	2.4309	0.016567	1.7807	0.06909
3-Sulfinoalanine	2.4305	0.016583	1.7803	0.06909
Docosapentaenoic acid (22n-6)	2.4304	0.016589	1.7802	0.06909
7-Methylguanine	-2.4284	0.016674	1.778	0.069285
7-Methylguanosine 5'-phosphate	-2.4222	0.016947	1.7709	0.070257
Vanillactic acid	-2.421	0.017001	1.7695	0.070323
L-Malic acid	2.416	0.017227	1.7638	0.071095
Hypoxanthine	2.4096	0.017516	1.7566	0.072124
L-Lactic acid	2.4078	0.017598	1.7545	0.0723
N-Palmitoylsphingosine	2.4038	0.01778	1.7501	0.072884
Histamine	2.4029	0.017823	1.749	0.072895
""LysoPC(18:3(6Z,9Z,12Z))""	-2.3938	0.018252	1.7387	0.074396
""DG(15:0/18:4(6Z,9Z,12Z,15Z)/0:0)""	2.3934	0.018272	1.7382	0.074396
Dolichyl b-D-glucosyl phosphate	-2.391	0.018385	1.7355	0.07469
Histidinyl-Proline	2.3867	0.018591	1.7307	0.075358
Hawkinsin	2.3816	0.018839	1.7249	0.076194
Estradiol	-2.3789	0.018967	1.722	0.076539
2-Phenylglycine	2.3733	0.019245	1.7157	0.077489
Homovanillic acid	-2.37	0.019411	1.712	0.077901
Lysyl-Threonine	-2.3696	0.019432	1.7115	0.077901
2-Hydroxymyristic acid	2.3684	0.019489	1.7102	0.077956
MG(0:0/16:0/0:0)	2.3672	0.019549	1.7089	0.078023
2-Hydroxymyristoylcarnitine	-2.3625	0.019788	1.7036	0.078807
PPPi	-2.3522	0.020319	1.6921	0.080743
""PA(20:4(5Z,8Z,11Z,14Z)e/2:0)""	2.3413	0.020895	1.68	0.082698
""4,6-Dideoxy-4-oxo-dTDP-D-glucose""	2.3407	0.020929	1.6793	0.082698
Glutamyl-Serine	2.3403	0.020947	1.6789	0.082698
Ubiquinone-4	2.336	0.021178	1.6741	0.083428
""MG(0:0/22:4(7Z,10Z,13Z,16Z)/0:0)""	2.3321	0.021392	1.6698	0.084089
Phenylalanyl-Tryptophan	2.3291	0.021556	1.6664	0.084553
4-Hydroxydebrisoquine	2.3235	0.021864	1.6603	0.085575
Triethylamine	-2.3225	0.021921	1.6591	0.085614
Arginyl-Arginine	2.3182	0.022161	1.6544	0.086368
Dimethylglycine	-2.3129	0.022459	1.6486	0.087342
D-4'-Phosphopantothenate	-2.3047	0.022931	1.6396	0.088987
Tiglylcarnitine	-2.2986	0.02329	1.6328	0.090185
apo-[3-methylcrotonoyl-CoA:carbon-dioxide ligase (ADP-forming)]	-2.2956	0.023467	1.6295	0.09068
10-Formyltetrahydrofolate	-2.2906	0.023761	1.6241	0.09162
Bisnorcholic acid	2.2857	0.024057	1.6188	0.092566
""4,4-Dimethyl-14alpha-hydroxymethyl-5alpha-cholesta-8-en-3beta-ol""	-2.2815	0.02431	1.6142	0.093343
""LPA(0:0/18:2(9Z,12Z))""	2.2793	0.024446	1.6118	0.093668
""1,2,3,4-Tetrahydroisoquinoline""	2.2715	0.024932	1.6033	0.095326
LysoPE(0:0/20:0)	2.2671	0.025207	1.5985	0.096178
""2-(acetylamino)-1,5-anhydro-2-deoxy-3-O-b-D-galactopyranosyl-D-arabino-Hex-1-enitol""	2.263	0.025462	1.5941	0.096917
(S)-5-Diphosphomevalonic acid	-2.2623	0.025507	1.5933	0.096917
7-Methylguanosine 5'-diphosphate	-2.2571	0.02584	1.5877	0.097976
MG(18:0/0:0/0:0)	2.2547	0.025994	1.5851	0.098355
Dihydropteridine	-2.249	0.026371	1.5789	0.099573
Maltotriose	2.2481	0.026425	1.578	0.099573
Orotidylic acid	-2.2427	0.026784	1.5721	0.10072
5-Methylcytidine	-2.2399	0.02697	1.5691	0.10111
Cysteinyl-Lysine	-2.2395	0.026999	1.5686	0.10111
3-Oxotetradecanoic acid	2.2381	0.027091	1.5672	0.10124
""3',4',5,7-Tetrahydroxyisoflavanone""	-2.2338	0.02738	1.5626	0.10211
3-Fucosyllactose	-2.2254	0.027953	1.5536	0.10358
D-Glucuronic acid	-2.2251	0.027973	1.5533	0.10358
11-Dehydrocorticosterone	2.225	0.027985	1.5531	0.10358
3-Carboxy-1-hydroxypropylthiamine diphosphate	2.2248	0.028	1.5528	0.10358
Nonadeca-10(Z)-enoic acid	-2.2194	0.028372	1.5471	0.10474
MG(0:0/22:1(13Z)/0:0)	2.2171	0.028531	1.5447	0.10511
3-Hydroxy-9-hexadecenoylcarnitine	-2.2143	0.028732	1.5416	0.10564
Indoleacetaldehyde	-2.2112	0.028949	1.5384	0.10623
Dehydroepiandrosterone	-2.2093	0.029082	1.5364	0.1065
Pyridoxal	2.2083	0.029158	1.5352	0.10656
Bilirubin	2.206	0.029322	1.5328	0.1068
N1-Acetylspermine	-2.2057	0.029339	1.5325	0.1068
5-Amino-6-(5'-phosphoribitylamino)uracil	2.2037	0.02949	1.5303	0.10706
Tetracosatetraenoyl carnitine	-2.2031	0.029531	1.5297	0.10706
Glutamyl-Threonine	-2.2016	0.029636	1.5282	0.10723
L-Histidinol	-2.1915	0.030378	1.5174	0.10969
2-Arachidonyl Glycerol ether	-2.1907	0.030436	1.5166	0.10969
Tauroursodeoxycholic acid	-2.1855	0.03083	1.511	0.11089
Leukotriene F4	2.1787	0.031339	1.5039	0.1125
Cysteinyl-Hydroxyproline	-2.1759	0.031556	1.5009	0.11298
N-Methylphenylethanolamine	-2.1754	0.031598	1.5003	0.11298
CPA(16:0/0:0)	-2.1726	0.031808	1.4975	0.11351
N-(2-formyl-3-chlorophenyl)anthranilic acid	-2.1688	0.032106	1.4934	0.11435
""LysoPE(0:0/22:2(13Z,16Z))""	-2.1564	0.033081	1.4804	0.11759
Glutamyl-Lysine	-2.1553	0.03317	1.4793	0.11768
Vanilpyruvic acid	-2.1523	0.033408	1.4761	0.11829
DL-Ornithino-L-alanine	-2.1496	0.03363	1.4733	0.11885
3-Hydroxysuberic acid	2.1478	0.033774	1.4714	0.11895
1-Pyrroline-5-carboxylic acid	-2.147	0.033838	1.4706	0.11895
Dopaxanthin	2.1468	0.033854	1.4704	0.11895
LysoPE(0:0/16:1(9Z))	2.1453	0.033978	1.4688	0.11915
Hesperetin 3'-O-glucuronide	2.1389	0.034501	1.4622	0.12075
Tetrahydrofolyl-[Glu](2)	2.1347	0.034856	1.4577	0.12176
N-Decanoylglycine	-2.1264	0.035554	1.4491	0.12396
LysoPC(14:1(9Z))	2.1237	0.03578	1.4464	0.12451
(beta-1-O-[N-(2-formyl-3-chlorophenyl)anthraniloyl]-D-glucupyranuronic acid)	2.1224	0.035899	1.4449	0.12469
""dTDP-4-acetamido-4,6-dideoxy-D-galactose""	-2.1197	0.036129	1.4421	0.12525
6-Sulfatoxymelatonin	2.1139	0.036632	1.4361	0.12657
Isoleucyl-Valine	-2.1137	0.036649	1.4359	0.12657
CE(14:0)	2.1054	0.037378	1.4274	0.12884
Glycolic acid	-2.1028	0.037608	1.4247	0.12939
Gamma glutamyl ornithine	2.0862	0.039112	1.4077	0.13399
LysoPC(22:1(13Z))	-2.0862	0.039113	1.4077	0.13399
Calcitroic acid	2.0857	0.039165	1.4071	0.13399
11'-Carboxy-alpha-tocotrienol	2.0788	0.039804	1.4001	0.13555
Phytol	-2.0783	0.039853	1.3995	0.13555
13-OxoODE	2.0772	0.039949	1.3985	0.13555
Tetradecanedioic acid	2.0767	0.04	1.3979	0.13555
N-Acetyl-L-tyrosine	-2.076	0.040062	1.3973	0.13555
Putreanine	-2.076	0.040069	1.3972	0.13555
Chondroitin 4-sulfate	-2.074	0.040259	1.3951	0.13594
""13,14-Dihydro PGF-1a""	2.0649	0.041119	1.386	0.13859
Tyramine glucuronide	2.0601	0.041591	1.381	0.13992
17-Hydroxypregnenolone sulfate	2.0512	0.042465	1.372	0.14237
Androstenedione	2.0503	0.042549	1.3711	0.14237
6-Ketoestriol	-2.0503	0.042553	1.3711	0.14237
Ceramide (d18:1/20:0)	-2.0441	0.043165	1.3649	0.14409
L-Kynurenine	-2.0435	0.043228	1.3642	0.14409
12-Hydroxy-12-octadecanoylcarnitine	-2.0394	0.043648	1.36	0.14523
13E-Tetranor-16-carboxy-LTE4	-2.0371	0.043874	1.3578	0.1457
""3-(3,5-Diiodo-4-hydroxyphenyl)lactate""	-2.0364	0.043951	1.357	0.1457
Dihydroneopterin triphosphate	-2.0311	0.044488	1.3518	0.1471
Arachidyl carnitine	-2.0307	0.044535	1.3513	0.1471
MG(0:0/16:1(9Z)/0:0)	2.0261	0.045005	1.3467	0.14839
8-Methoxykynurenate	-2.0229	0.045347	1.3435	0.14882
Molybdopterin precursor Z	-2.0229	0.045348	1.3434	0.14882
Indanone	-2.0225	0.045383	1.3431	0.14882
Isoaustin	2.0209	0.045549	1.3415	0.1491
7-Methylxanthine	2.0046	0.047292	1.3252	0.15453
Peonidin-3-glucoside	-2.0006	0.047735	1.3212	0.1557
12a-Hydroxy-3-oxocholadienic acid	1.9916	0.048726	1.3122	0.15839
L-beta-aspartyl-L-glycine	1.9915	0.048736	1.3122	0.15839
Taurochenodeoxycholate-3-sulfate	1.9895	0.048955	1.3102	0.15882
cyclic Melatonin	-1.9869	0.049247	1.3076	0.15948
Quinaldic acid	-1.9862	0.049333	1.3069	0.15948
Pentacosanoylglycine	-1.984	0.049578	1.3047	0.15977
Indolelactic acid	1.9838	0.049598	1.3045	0.15977
Lysyl-Tyrosine	-1.9821	0.049798	1.3028	0.16013
